# Supplementary material for: “Gender dimensions of quality of life”: The determinants of life satisfaction among South Africans residing in the Gauteng province—Using a multilevel psychodemographic analysis of the GCRO’s quality of life survey (2009–2024)
Source: PLoS One. 2025 Sep 15;20(9):e0332626. doi: 10.1371/journal.pone.0332626 (PMC12435731; doi:10.1371/journal.pone.0332626)
Supplement: S1 File — (ZIP) [file pone.0332626.s001.zip]

Archive with 9 entries (8 files):
- Do files as stata file/
- Do files as stata file/2009 Edited.do
- Do files as stata file/2011 Edited.do
- Do files as stata file/2013_2014 Edited.do
- Do files as stata file/2015_2016 Edited.do
- Do files as stata file/2017_2018 Edited.do
- Do files as stata file/2020_2021 Edited.do
- Do files as stata file/2024 Edited.do
- Do files as stata file/Do file with appended datasets 2009 to 2024 Final.do
