# Supplementary material for: “Gender dimensions of quality of life”: The determinants of life satisfaction among South Africans residing in the Gauteng province—Using a multilevel psychodemographic analysis of the GCRO’s quality of life survey (2009–2024)
Source: PLoS One. 2025 Sep 15;20(9):e0332626. doi: 10.1371/journal.pone.0332626 (PMC12435731; doi:10.1371/journal.pone.0332626)
Supplement: S1 File — (ZIP) [file pone.0332626.s001.zip › Do files as stata file/2009 Edited.do]

*Year 2009

clear
use "C:\gcro-qlf-2009-v1.1-20011209-s12.dta"

*numlabel, add
rename draid Unique_Identifier
rename Weight WWeight

*Migrants
ta Q1_9
ta Q1_11
drop if Q1_9==10
drop if Q1_11==10

*Individual factors
ta Q12_2 [iw=Weight]
replace Q12_2=. if Q12_2==17
recode Q12_2 (18/27=1 "18-27") (28/37=2 "28-37") (38/47=3 "38-47") (48/92=4 "48+"), gen (Grouped_Age)
ta Grouped_Age [iw=Weight]
ta A19 [iw=Weight]
ta Educ [iw=Weight]
rename Educ Highest_Education
ta Highest_Education [iw=Weight]
ta A18 [iw=Weight]
rename A18 Population_group
ta Population_group [iw=Weight]
ta Q12_12 [iw=Weight]
replace Q12_12=. if Q12_12==-1
replace Q12_12=. if Q12_12==13
recode Q12_12 (1=1 "No_income") (2/7=2 "Low") (8=3 "Middle") (9/12=4 "High"), gen (Income)
ta Income [iw=Weight]
ta Q7_1 [iw=Weight]
recode Q7_1 (1=2) (2=1), gen (emplo)
ta emplo
ta Q10_3 [iw=Weight]
replace Q10_3=. if Q10_3==4
recode Q10_3 (3=1) (1/2=2), gen (medicalA)
ta medicalA
ta Q10_1 [iw=Weight]
replace Q10_1=. if Q10_1==5


*Household-level factors
ta Q12_6 [iw=Weight]
ta Q12_5 [iw=Weight]
recode Q12_5 (1=1 "One") (2=2 "Two") (3=3 "Three") (4/26=4 "Four_More"), gen (People_in_HH)
ta People_in_HH [iw=Weight]
ta Q12_7 [iw=Weight]
recode Q12_7 (0=1) (1=2) (2=3) (3=4) (4/16=5), gen (Uunder18)
ta Q4_13 [iw=Weight]
recode Q4_13 (2=1) (1=2) (0=3), gen (hunger)
ta Q12_13_3 [iw=Weight]
recode Q12_13_3 (1=2) (2=1), gen (grants)
ta grants

*Community-level factors
gen Media=.
replace Media= 1 if Q4_9_1==2 | Q4_9_2==2 | Q4_9_4==2 | Q4_9_5==2 | Q4_9_6==2 | Q4_9_8==2
replace Media= 2 if Q4_9_1==1 | Q4_9_2==1 | Q4_9_4==1 | Q4_9_5==1 | Q4_9_6==1 | Q4_9_8==1
recode Media (1=1 "No") (2=2 "Yes"), gen (Media_Access)

*Residential status
ta A20 [iw=Weight]
recode A20 (1/6=1) (7/10=2), gen (Type_Dwelling)
ta Type_Dwelling [iw=Weight]
ta Media_Access [iw=Weight]


*Individual factors
ta Grouped_Age [iw=Weight]
ta A19 [iw=Weight]
ta Highest_Education [iw=Weight]
ta Population_group [iw=Weight]
ta Income [iw=Weight]
ta emplo [iw=Weight]
ta medicalA [iw=Weight]
ta Q10_1 [iw=Weight]

*Household-level factors
ta Q12_6 [iw=Weight]
ta People_in_HH [iw=Weight]
ta Uunder18 [iw=Weight]
ta hunger [iw=Weight]
ta grants [iw=Weight]

*Community-level factors

ta Media_Access
ta Type_Dwelling [iw=Weight]
ta Media_Access [iw=Weight]


*********************************************************************************
*Individual factors

ta Q6_9
ta A19
recode Q6_9 (4/5=0 "Suffering") (3=1 "Struggling") (1/2=2 "Thriving"), gen (LFST)
ta LFST
gen life_sati_5=LFST if A19==1 | A19==2
gen groupedage=Grouped_Age if A19==1 | A19==2
gen sex=A19 if A19==1 | A19==2
gen highesteducation=Highest_Education if A19==1 | A19==2
gen populationgroup=Population_group if A19==1 | A19==2
gen income=Income if A19==1 | A19==2
gen working=emplo if A19==1 | A19==2
gen medicalaid=medicalA if A19==1 | A19==2
gen healthfacility=Q10_1 if A19==1 | A19==2

*Household-level factors
gen hhhead=Q12_6 if A19==1 | A19==2
recode hhhead (1/9=1 "HhH"), gen (HHead)
gen hhmembers=People_in_HH if A19==1 | A19==2
gen under18=Uunder18 if A19==1 | A19==2
gen childhunger=hunger if A19==1 | A19==2
gen social_grant=grants if A19==1 | A19==2

*Community-level factors
gen dwellingtype=Type_Dwelling if A19==1 | A19==2
gen mediaaccess=Media_Access if A19==1 | A19==2
ta A5
ta A5,nol
keep if A5<=13
recode A5 (2=1) (3=2) (1=3) (9=4) (11=5) (10=6) (8=7) (5=8) (6/7=9) (12/13=3), gen (munirecod)
ta munirecod
gen municipal=munirecod if A19==1 | A19==2
gen Year=.
replace Year = 1 if missing(Year)


**************************


keep  Year Unique_Identifier WWeight A2 psu A5 A6 life_sati_5 sex  groupedage  highesteducation  populationgroup income  working medicalaid  healthfacility  HHeadSex hhmembers  under18  childhunger municipal social_grant dwellingtype  mediaaccess municipal

save "C:\gcro-qlf-2009-v1.1-20011209-s12\edited.dta", replace
