# Supplementary material for: “Gender dimensions of quality of life”: The determinants of life satisfaction among South Africans residing in the Gauteng province—Using a multilevel psychodemographic analysis of the GCRO’s quality of life survey (2009–2024)
Source: PLoS One. 2025 Sep 15;20(9):e0332626. doi: 10.1371/journal.pone.0332626 (PMC12435731; doi:10.1371/journal.pone.0332626)
Supplement: S1 File — (ZIP) [file pone.0332626.s001.zip › Do files as stata file/2011 Edited.do]

*Year 2011

clear
use "C:\GCRO 2011_28Feb12noGIS.dta"

*numlabel, add
rename recordid Unique_Identifier 
*Weights
rename WeightGCRO WWeight


*In-mighrants and Immigrants
ta A_2_1
ta A_2_3
ta A_2_3, nol
drop if  A_2_3==9

*Individual factors
ta A_12_2 [iw=WeightGCRO]
recode A_12_2  (16/17=0 "Ünder18") (18/27=1 "18-27") (28/37=2 "28-37") (38/47=3 "38-47") (48/99=4 "48+"), gen (Grouped_Age)
replace Grouped_Age=. if Grouped_Age==0
ta Grouped_Age [iw=WeightGCRO]
ta A2 [iw=WeightGCRO]
ta Education [iw=WeightGCRO]
recode Education (0=1 "No_Edu") (1=2 "Primary") (2/3=3 "Secondary_Higher") (4=4 "more"), gen (Highest_Education)
ta Highest_Education [iw=WeightGCRO]
ta A1 [iw=WeightGCRO]
rename A1 Population_group
ta Population_group [iw=WeightGCRO]
ta A_12_7 [iw=WeightGCRO]
replace A_12_7=. if A_12_7==13
recode A_12_7 (1=1 "No_Income") (2/7=2 "Low") (8=3 "Middle") (9/12=4 "High"), gen (Income)
ta Income [iw=WeightGCRO]
ta A_8_21
recode A_8_21 (0=1) (1=2), gen (emplo)
ta emplo
ta A_11_3 [iw=WeightGCRO]
replace A_11_3=. if A_11_3==4
recode A_11_3 (3=1) (1/2=2), gen (medAid)
ta medAid
ta A_11_1 [iw=WeightGCRO], nol
replace A_11_1=. if A_11_1==5
recode A_11_1 (1=1) (2=2) (3=3) (4=4), gen (healthcarerecode)
ta healthcarerecode


*Household-level factors
*HH Wealth index
ta A_12_5 [iw=WeightGCRO]
ta A_12_4 [iw=WeightGCRO]
recode A_12_4 (1=1 "One") (2=2 "Two") (3=3 "Three") (4/18=4 "Four_More"), gen (People_in_HH)
ta People_in_HH [iw=WeightGCRO]
ta A_12_6 [iw=WeightGCRO]
recode A_12_6  (0=1) (1=2) (2=3) (3=4) (4/8=5), gen(under18HH)
ta under18HH
ta A_5_28 [iw=WeightGCRO]
recode A_5_28 (0=1) (1=2), gen (hunger)
ta hunger
ta A_12_10 [iw=WeightGCRO]
recode A_12_10 (0=1) (1=2), gen (grants)
ta grants


*Community-level factors
gen Media=.
replace Media= 1 if A_5_17==0 | A_5_18==0 | A_5_19==0 | A_5_20==0 | A_5_21==0 | A_5_22==0 | A_5_23==0
replace Media= 2 if A_5_17==1 | A_5_18==1 | A_5_19==1 | A_5_20==1 | A_5_21==1 | A_5_22==1 | A_5_23==1
recode Media (1=1 "No") (2=2 "Yes"), gen (Media_Access)


*Residential status
ta DwellingType [iw=WeightGCRO]
replace DwellingType=. if DwellingType==3
ta Media_Access [iw=WeightGCRO]

gen Year=.
replace Year = 2 if missing(Year)

*Individual factors
ta Grouped_Age [iw=WeightGCRO]
ta A2 [iw=WeightGCRO]
ta Highest_Education [iw=WeightGCRO]
ta Population_group [iw=WeightGCRO]
ta Income [iw=WeightGCRO]
ta emplo [iw=WeightGCRO]
ta medAid [iw=WeightGCRO]
ta healthcarerecode [iw=WeightGCRO]

*Household-level factors
ta A_12_5 [iw=WeightGCRO]
ta People_in_HH [iw=WeightGCRO]
ta under18HH [iw=WeightGCRO]
ta hunger [iw=WeightGCRO]
ta grants [iw=WeightGCRO]

*Community-level factors
*Residential status
ta DwellingType [iw=WeightGCRO]
ta Media_Access [iw=WeightGCRO]

*********************************************************************************
*Individual factors

ta A_7_10
recode A_7_10 (4/5=0 "Suffering") (3=1 "Struggling") (1/2=2 "Thriving"), gen (LFST)
ta LFST
gen life_sati_5=LFST if A2==1 | A2==2
gen groupedage=Grouped_Age if A2==1 | A2==2
gen sex=A2 if A2==1 | A2==2
gen highesteducation=Highest_Education if A2==1 | A2==2
gen populationgroup=Population_group if A2==1 | A2==2
gen income=Income if A2==1 | A2==2
gen working=emplo if A2==1 | A2==2
gen medicalaid=medAid if A2==1 | A2==2
gen healthfacility=healthcarerecode if A2==1 | A2==2

*Household-level factors
gen hhmembers=People_in_HH if A2==1 | A2==2
gen under18=under18HH if A2==1 | A2==2
gen childhunger=hunger if A2==1 | A2==2
gen social_grant=grants if A2==1 | A2==2

*Community-level factors
gen dwellingtype=DwellingType if A2==1 | A2==2
gen mediaaccess=Media_Access if A2==1 | A2==2
ta Munic
recode Munic (11=1) (13=2) (21=3) (12=4) (15=5) (17=6) (16=7) (18=8) (20=9) (22=9), gen (munireco)
ta munireco
gen municipal=munireco if A2==1 | A2==2
ta municipal


*Frequency
*Frequency by sex
ta life_sati_5 [iw=WeightGCRO]
ta life_sati_5 sex [iw=WeightGCRO]
ta groupedage sex [iw=WeightGCRO]
ta sex [iw=WeightGCRO]
ta highesteducation sex [iw=WeightGCRO]
ta populationgroup sex [iw=WeightGCRO]
ta income sex [iw=WeightGCRO]
ta working sex [iw=WeightGCRO]
ta medicalaid sex [iw=WeightGCRO]
ta healthfacility sex [iw=WeightGCRO]

*Household-level factors
ta hhmembers sex [iw=WeightGCRO]
ta under18 sex [iw=WeightGCRO]
ta childhunger sex [iw=WeightGCRO]
ta social_grant sex [iw=WeightGCRO]

*Community-level factors
ta dwellingtype sex [iw=WeightGCRO]
ta municipal sex [iw=WeightGCRO]
ta mediaaccess sex [iw=WeightGCRO]

*************************************


keep Year Unique_Identifier Ward A_12_4 Survey Munic WWeight psu municipal life_sati_5  sex  groupedage  highesteducation  populationgroup income  working medicalaid  healthfacility  HHeadSex hhmembers  under18  childhunger  social_grant dwellingtype  mediaaccess

save "C:\GCRO 2011_28Feb12noGIS\editeddta", replace
