# Supplementary material for: “Gender dimensions of quality of life”: The determinants of life satisfaction among South Africans residing in the Gauteng province—Using a multilevel psychodemographic analysis of the GCRO’s quality of life survey (2009–2024)
Source: PLoS One. 2025 Sep 15;20(9):e0332626. doi: 10.1371/journal.pone.0332626 (PMC12435731; doi:10.1371/journal.pone.0332626)
Supplement: S1 File — (ZIP) [file pone.0332626.s001.zip › Do files as stata file/2013_2014 Edited.do]

clear
use "C:\qol-iii-2013-2014-v1.dta"

numlabel, add
encode recordid, generate (Unique_Identifier)
*Weights
rename GCROweight WWeight


*Migrants
ta X2_1
ta X2_3
drop if X2_3==2


*Individual factors
ta X12_2 [iw=GCROweight]
recode X12_2  (14/17=0 "Ünder18") (18/27=1 "18-27") (28/37=2 "28-37") (38/47=3 "38-47") (48/100=4 "48+"), gen (Grouped_Age)
replace Grouped_Age=. if Grouped_Age==0
ta Grouped_Age [iw=GCROweight]
ta H_2 [iw=GCROweight]
ta X12_1_RECODED [iw=GCROweight]
recode X12_1_RECODED (3=1 "No_Edu") (4=2 "Primary") (1=3 "Secondary") (5=3) (2=4 "more"), gen (Highest_Education)
ta Highest_Education [iw=GCROweight]
ta H_1 [iw=GCROweight]
replace H_1=. if H_1==5
rename H_1 Population_group
ta Population_group [iw=GCROweight]
ta X12_8 [iw=GCROweight]
replace X12_8=. if X12_8==18
recode X12_8 (17=1 "No_Income") (1/6=2 "Low") (7/8=3 "Middle") (9/16=4 "High"), gen (Income)
ta Income [iw=GCROweight]
ta X8_8
recode X8_8 (0=1) (1=2), gen (emplo)
ta emplo
ta X11_3 [iw=GCROweight]
replace X11_3=. if X11_3==4
recode X11_3 (3=1) (1/2=2), gen (medaid)
ta medaid
ta X11_1 [iw=GCROweight]
replace X11_1=. if X11_1==5
recode X11_1 (1=1) (2=2) (3=3) (4=4), gen (healthcarerecode)
ta healthcarerecode

*Household-level factors
ta X12_5 [iw=GCROweight]
ta X12_4_RECODED [iw=GCROweight]
recode X12_4_RECODED (1=1 "One") (2=2 "Two") (3=3 "Three") (4/7=4 "Four_More"), gen (People_in_HH)
ta People_in_HH [iw=GCROweight]
ta X12_6 [iw=GCROweight]
recode X12_6  (0=1) (1=2) (2=3) (3=4) (4/18=5), gen (under18inhh)
ta under18inhh
ta X5_8 [iw=GCROweight]
recode X5_8 (0=1) (1=2) (2=3), gen (hunger)
ta hunger
ta X12_11 [iw=GCROweight]
recode X12_11 (0=1) (1=2), gen (grants)
ta grants

*Community-level factors
gen Media=.
replace Media= 1 if X5_4_1==-1 | X5_4_2==-1 | X5_4_3==-1 | X5_4_4==-1 | X5_4_5==-1 | X5_4_6==-1 | X5_4_7==-1 | X5_6_2==-1 | X5_6_6==-1
replace Media= 2 if X5_4_1==1 | X5_4_2==2 | X5_4_3==3 | X5_4_4==4 | X5_4_5==5 | X5_4_6==6 | X5_4_7==7 | X5_6_2==2 | X5_6_6==6
*Q5_1 X5_6_2 X5_6_6 
recode Media (1=1 "No") (2=2 "Yes"), gen (Media_Access)

*Residential status
ta H_3_RECODED [iw=GCROweight]
replace H_3_RECODED=. if H_3_RECODED==3
ta Media_Access [iw=GCROweight]

gen Year=.
replace Year = 3 if missing(Year)

*Individual factors
ta Grouped_Age [iw=GCROweight]
ta H_2 [iw=GCROweight]
ta Highest_Education [iw=GCROweight]
ta Population_group [iw=GCROweight]
ta Income [iw=GCROweight]
ta emplo [iw=GCROweight]
ta medaid [iw=GCROweight]
ta healthcarerecode [iw=GCROweight]

*Household-level factors
ta X12_5 [iw=GCROweight]
ta People_in_HH [iw=GCROweight]
ta under18inhh [iw=GCROweight]
ta hunger [iw=GCROweight]
ta grants [iw=GCROweight]

*Community-level factors
*Residential status
ta H_3_RECODED [iw=GCROweight]
ta Media_Access [iw=GCROweight]


*********************************************************************************
*Individual factors

ta X7_10
recode X7_10 (4/5=0 "Suffering") (3=1 "Struggling") (1/2=2 "Thriving"), gen (LFST)
ta LFST
gen life_sati_5=LFST if H_2==1 | H_2==2
gen groupedage=Grouped_Age if H_2==1 | H_2==2
gen sex=H_2 if H_2==1 | H_2==2
gen highesteducation=Highest_Education if H_2==1 | H_2==2
gen populationgroup=Population_group if H_2==1 | H_2==2
gen income=Income if H_2==1 | H_2==2
gen working=emplo if H_2==1 | H_2==2
gen medicalaid=medaid if H_2==1 | H_2==2
gen healthfacility=healthcarerecode if H_2==1 | H_2==2

*Household-level factors
gen hhmembers=People_in_HH if H_2==1 | H_2==2
gen under18=under18inhh if H_2==1 | H_2==2
gen childhunger=hunger if H_2==1 | H_2==2
gen social_grant=grants if H_2==1 | H_2==2

*Community-level factors
gen dwellingtype=H_3_RECODED if H_2==1 | H_2==2
gen mediaaccess=Media_Access if H_2==1 | H_2==2
ta Munic
recode Munic (797=1) (798=2) (799=3) (760=4) (762=5) (761=6) (766=7) (763=8) (764/765=9), gen (munirecode)
ta munirecode
gen municipal = munirecode if H_2==1 | H_2==2


*Frequency
ta life_sati_5  [iw=GCROweight]
ta groupedage  [iw=GCROweight]
ta sex  [iw=GCROweight] 
ta highesteducation  [iw=GCROweight] 
ta populationgroup  [iw=GCROweight]
ta income  [iw=GCROweight]
ta working  [iw=GCROweight]
ta medicalaid  [iw=GCROweight]
ta healthfacility  [iw=GCROweight]

*Household-level factors
ta hhmembers  [iw=GCROweight]
ta under18  [iw=GCROweight]
ta childhunger  [iw=GCROweight]
ta social_grant  [iw=GCROweight]

*Community-level factors
ta dwellingtype  [iw=GCROweight]
ta municipal  [iw=GCROweight]
ta mediaaccess  [iw=GCROweight]


keep Year Unique_Identifier Munic Ward D_3  WWeight D_1  E_1 municipal life_sati_5  sex  groupedage  highesteducation  populationgroup income  working medicalaid  healthfacility  HHeadSex hhmembers  under18  childhunger  social_grant dwellingtype  mediaaccess

save "C:\Short final data\Final\2013 F.dta", replace
