# Supplementary material for: “Gender dimensions of quality of life”: The determinants of life satisfaction among South Africans residing in the Gauteng province—Using a multilevel psychodemographic analysis of the GCRO’s quality of life survey (2009–2024)
Source: PLoS One. 2025 Sep 15;20(9):e0332626. doi: 10.1371/journal.pone.0332626 (PMC12435731; doi:10.1371/journal.pone.0332626)
Supplement: S1 File — (ZIP) [file pone.0332626.s001.zip › Do files as stata file/2015_2016 Edited.do]

clear
use "C:\qol-iv-2014-2015-v1.dta"
numlabel, add
rename SbjNum Unique_Identifier

*Weights
rename Bench_wgt_30002 WWeight

*Migrants
ta Q2_1
keep if Q2_1<=2

*Individual factors
ta Q12_3 [iw=Bench_wgt_30002]
recode Q12_3 (18/27=1 "18-27") (28/37=2 "28-37") (38/47=3 "38-47") (48/100=4 "48+"), gen (Grouped_Age)
ta Grouped_Age [iw=Bench_wgt_30002]
ta S8 [iw=Bench_wgt_30002]
ta Q12_1_Recode [iw=Bench_wgt_30002]
replace Q12_1_Recode=. if Q12_1_Recode==6
recode Q12_1_Recode (1=1 "No_Edu") (2=2 "Primary") (3/4=3 "Secondary") (5=4 "more"), gen (Highest_Education)
ta Highest_Education [iw=Bench_wgt_30002]
ta S7 [iw=Bench_wgt_30002]
replace S7=. if S7==5
rename S7 Population_group
ta Population_group [iw=Bench_wgt_30002]
ta Q12_10 [iw=Bench_wgt_30002]
replace Q12_10=. if Q12_10==19
recode Q12_10 (17=1 "No_Income") (1/6=2 "Low") (7/8=3 "Middle") (9/16=4 "High"), gen (Income)
ta Income [iw=Bench_wgt_30002]
ta Q8_15
recode Q8_15 (0=1) (1=2), gen (emplo)
ta emplo
ta Q11_6 [iw=Bench_wgt_30002]
replace Q11_6=. if Q11_6>=5
recode Q11_6 (4=1) (2/3=2), gen (medihealth)
ta medihealth
ta Q11_1 [iw=Bench_wgt_30002]
replace Q11_1=. if Q11_1==6
recode Q11_1 (1=1) (2=2) (3=3) (4/5=4), gen (healthcarerecode)
ta healthcarerecode

*Household-level factors
ta Q12_6 [iw=Bench_wgt_30002]
ta Q12_5_Recode [iw=Bench_wgt_30002]
recode Q12_5_Recode (1=1 "One") (2=2 "Two") (3=3 "Three") (4/7=4 "Four_More"), gen (People_in_HH)
ta People_in_HH [iw=Bench_wgt_30002]
ta Q12_7_Recode [iw=Bench_wgt_30002]
recode Q12_7_Recode (1=1) (2=2) (3=3) (4=4) (5/11=4), gen (under18HH)
ta Q5_9 [iw=Bench_wgt_30002]
recode Q5_9 (1=1) (2/5=2) (6=3), gen (chuldhunger)
ta Q12_8 [iw=Bench_wgt_30002]
recode Q12_8 (0=1) (1=2), gen (grant)

*Community-level factors
gen Media=.
replace Media= 1 if Q5_7_1==0 | Q5_7_2==0 | Q5_7_3==0 | Q5_7_4==0 | Q5_7_5==0 | Q5_7_6==0 | Q5_7_7==0
replace Media= 2 if Q5_7_1==1 | Q5_7_2==1 | Q5_7_3==1 | Q5_7_4==1 | Q5_7_5==1 | Q5_7_6==1 | Q5_7_7==1
recode Media (1=1 "No") (2=2 "Yes"), gen (Media_Access)

*Residential status
ta Q1_Recode_Dwelling [iw=Bench_wgt_30002]
replace Q1_Recode_Dwelling=. if Q1_Recode_Dwelling==3
ta Media_Access [iw=Bench_wgt_30002]

ta Grouped_Age [iw=Bench_wgt_30002]
ta S8 [iw=Bench_wgt_30002]
ta Highest_Education [iw=Bench_wgt_30002]
ta Population_group [iw=Bench_wgt_30002]
ta Income [iw=Bench_wgt_30002]
ta emplo [iw=Bench_wgt_30002]
ta medihealth [iw=Bench_wgt_30002]
ta healthcarerecode [iw=Bench_wgt_30002]

*Household-level factors
ta Q12_6 [iw=Bench_wgt_30002]
ta Q12_5_Recode [iw=Bench_wgt_30002]
ta People_in_HH [iw=Bench_wgt_30002]
ta Q12_7_Recode [iw=Bench_wgt_30002]
ta Q5_9 [iw=Bench_wgt_30002]
ta grant [iw=Bench_wgt_30002]

*Community-level factors

ta Q1_Recode_Dwelling [iw=Bench_wgt_30002]
ta Media_Access [iw=Bench_wgt_30002]

gen Year=.
replace Year = 4 if missing(Year)

*********************************************************************************
*Individual factors

ta Q7_9
recode Q7_9 (4/5=0 "Suffering") (3=1 "Struggling") (1/2=2 "Thriving"), gen (LFST)
ta LFST
gen life_sati_5=LFST if S8==1 | S8==2
gen groupedage=Grouped_Age if S8==1 | S8==2
gen sex=S8 if S8==1 | S8==2
gen highesteducation=Highest_Education if S8==1 | S8==2
gen populationgroup=Population_group if S8==1 | S8==2
gen income=Income if S8==1 | S8==2
gen working=emplo if S8==1 | S8==2
gen medicalaid=medihealth if S8==1 | S8==2
gen healthfacility=healthcarerecode if S8==1 | S8==2

*Household-level factors
gen hhmembers=People_in_HH if S8==1 | S8==2
gen under18=under18HH if S8==1 | S8==2
gen childhunger=chuldhunger if S8==1 | S8==2
gen social_grant=grant if S8==1 | S8==2

*Community-level factors
gen dwellingtype=Q1_Recode_Dwelling if S8==1 | S8==2
gen mediaaccess=Media_Access if S8==1 | S8==2
ta Municipality
recode Municipality (3=1) (1=2) (2=3) (4=4) (5=5) (6=6) (7=7) (8=8) (9/10=9), gen (munirecode)
ta munirecode
gen municipal= munirecode if S8==1 | S8==2
ta municipal


*Frequency
ta life_sati_5 sex [iw=Bench_wgt_30002]
ta life_sati_5 sex if sex==1 | sex==2 [iw=Bench_wgt_30002]
ta sex [iw=Bench_wgt_30002]
ta groupedage sex [iw=Bench_wgt_30002]
ta sex sex [iw=Bench_wgt_30002] 
ta highesteducation sex [iw=Bench_wgt_30002] 
ta populationgroup sex [iw=Bench_wgt_30002]
ta income sex [iw=Bench_wgt_30002]
ta working sex [iw=Bench_wgt_30002]
ta medicalaid sex [iw=Bench_wgt_30002]
ta healthfacility sex [iw=Bench_wgt_30002]

*Household-level factors
ta hhmembers sex [iw=Bench_wgt_30002]
ta under18 sex [iw=Bench_wgt_30002]
ta childhunger sex [iw=Bench_wgt_30002]
ta social_grant sex [iw=Bench_wgt_30002]

*Community-level factors
ta dwellingtype sex [iw=Bench_wgt_30002]
ta mediaaccess sex [iw=Bench_wgt_30002]
ta municipal


keep Year Unique_Identifier S2 Date WardNumber S2 Municipality HH_Weight WWeight life_sati_5  sex  groupedage  highesteducation  populationgroup income  working medicalaid  healthfacility  HHeadSex hhmembers  under18  childhunger  social_grant dwellingtype municipal mediaaccess


save "C:\qol-iv-2014-2015-v1\edited.dta", replace
