# Supplementary material for: “Gender dimensions of quality of life”: The determinants of life satisfaction among South Africans residing in the Gauteng province—Using a multilevel psychodemographic analysis of the GCRO’s quality of life survey (2009–2024)
Source: PLoS One. 2025 Sep 15;20(9):e0332626. doi: 10.1371/journal.pone.0332626 (PMC12435731; doi:10.1371/journal.pone.0332626)
Supplement: S1 File — (ZIP) [file pone.0332626.s001.zip › Do files as stata file/2017_2018 Edited.do]

clear
use "C:\qols-v-2017-2018-v2.dta"

numlabel, add
rename resp_id Unique_Identifier
rename weight WWeight

*Mogrants
ta Q3_01_recode
keep if Q3_01_recode<=2


*Individual factors
ta Q15_02_age [iw=weight]
recode Q15_02_age (18/27=1 "18-27") (28/37=2 "28-37") (38/47=3 "38-47") (48/105=4 "48+"), gen (Grouped_Age)
ta Grouped_Age [iw=weight]
ta A2_Sex [iw=weight]
ta Q15_01_education_recode [iw=weight]
replace Q15_01_education_recode=. if Q15_01_education_recode==6
recode Q15_01_education_recode (1=1 "No_Edu") (2=2 "Primary") (3/4=3 "Secondary") (5=4 "more"), gen (Highest_Education)
ta Highest_Education [iw=weight]
ta A1_Pop_group [iw=weight]
replace A1_Pop_group=. if A1_Pop_group==5
rename A1_Pop_group Population_group
ta Population_group [iw=weight]
ta Q15_20_income [iw=weight]
replace Q15_20_income=. if Q15_20_income==18
recode Q15_20_income (17=1 "No_Income") (1/6=2 "Low") (7/8=3 "Middle") (9/16=4 "High"), gen (Income)
ta Income [iw=weight]
ta Q11_12_working
recode Q11_12_working (0=1) (1=2), gen (emplo)
ta emplo [iw=weight]
ta Q14_04_medaid [iw=weight]
replace Q14_04_medaid=. if Q14_04_medaid>=5
recode Q14_04_medaid (4=1) (2/3=2), gen (medAid)
ta Q14_04_medaid
ta Q14_01_healthcare_services [iw=weight]
replace Q14_01_healthcare_services=. if Q14_01_healthcare_services==6
recode Q14_01_healthcare_services (1=1) (2=2) (3=3) (4/5=4), gen (healthcarerecode)
ta healthcarerecode

*Household-level factors
ta Q1_01_02_people [iw=weight]
recode Q1_01_02_people (1=1 "One") (2=2 "Two") (3=3 "Three") (4/30=4 "Four_More"), gen (People_in_HH)
ta People_in_HH [iw=weight]
ta Q15_09_under18 [iw=weight]
recode Q15_09_under18 (0=1) (1=2) (2=3) (3=4) (4/12=5), gen (underEig)
ta underEig
ta Q7_05_child [iw=weight]
recode Q7_05_child (2=1) (1=2) (3=3), gen (childhungerr)
ta Q15_12_grant [iw=weight]
recode Q15_12_grant (0=1) (1=2), gen (grant)
ta grant [iw=weight]

*Community-level factors
gen Media=.
replace Media= 1 if Q7_03_1==0 | Q7_03_2==0 | Q7_03_3==0 | Q7_03_4==0 | Q7_03_5==0 | Q7_03_6==0
replace Media= 2 if Q7_03_1==1 | Q7_03_2==1 | Q7_03_3==1 | Q7_03_4==1 | Q7_03_5==1 | Q7_03_6==1
recode Media (1=1 "No") (2=2 "Yes"), gen (Media_Access)
ta Media_Access


*Residential status
ta A3_dwelling_recode [iw=weight]
replace A3_dwelling_recode=. if A3_dwelling_recode==3
ta Media_Access [iw=weight]


*Individual factors
ta Grouped_Age [iw=weight]
ta A2_Sex [iw=weight]
ta Highest_Education [iw=weight]
ta Population_group [iw=weight]
ta Income [iw=weight]
ta emplo [iw=weight]
ta medAid [iw=weight]
ta healthcarerecode [iw=weight]

*Household-level factors
ta People_in_HH [iw=weight]
ta underEig [iw=weight]
ta childhunger [iw=weight]
ta grant [iw=weight]

*Community-level factors
ta A3_dwelling_recode [iw=weight]
ta Media_Access [iw=weight]


*********************************************************************************
*Individual factors

ta A2_Sex
ta Q10_10_life
recode Q10_10_life (4/5=0 "Suffering") (3=1 "Struggling") (1/2=2 "Thriving"), gen (LFST)
ta LFST
gen life_sati_5=LFST if A2_Sex==1 | A2_Sex==2
gen groupedage=Grouped_Age if A2_Sex==1 | A2_Sex==2
gen sex=A2_Sex if A2_Sex==1 | A2_Sex==2
gen highesteducation=Highest_Education if A2_Sex==1 | A2_Sex==2
gen populationgroup=Population_group if A2_Sex==1 | A2_Sex==2
gen income=Income if A2_Sex==1 | A2_Sex==2
gen working=emplo if A2_Sex==1 | A2_Sex==2
gen medicalaid=medAid if A2_Sex==1 | A2_Sex==2
gen healthfacility=healthcarerecode if A2_Sex==1 | A2_Sex==2

*Household-level factors
gen hhhead=Q15_05_head if A2_Sex==1 | A2_Sex==2
recode hhhead (1/9=1 "HhH"), gen (HHead)
ta HHead
gen HHeadSex=.
replace HHeadSex=1 if HHead==1 & sex==1
replace HHeadSex=2 if HHead==1 & sex==2
gen hhmembers=People_in_HH if A2_Sex==1 | A2_Sex==2
gen under18=underEig if A2_Sex==1 | A2_Sex==2
gen childhunger=childhungerr if A2_Sex==1 | A2_Sex==2
gen social_grant=grant if A2_Sex==1 | A2_Sex==2

*Community-level factors
gen dwellingtype=A3_dwelling_recode if A2_Sex==1 | A2_Sex==2
gen mediaaccess=Media_Access if A2_Sex==1 | A2_Sex==2
gen municipal= munic_recode if A2_Sex==1 | A2_Sex==2

gen Year=.
replace Year = 5 if missing(Year)
********************************************************************************
*Frequency by migration status
ta life_sati_5 A2_Sex [iw=weight]
ta life_sati_5 sex if A2_Sex==1 | A2_Sex==2 [iw=weight]
ta A2_Sex [iw=weight]
ta groupedage A2_Sex [iw=weight]
ta sex A2_Sex [iw=weight]
ta highesteducation A2_Sex [iw=weight]
ta populationgroup A2_Sex [iw=weight]
ta income A2_Sex [iw=weight]
ta working A2_Sex [iw=weight]
ta medicalaid A2_Sex [iw=weight]
ta healthfacility A2_Sex [iw=weight]

*Household-level factors
ta hhmembers A2_Sex [iw=weight]
ta under18 A2_Sex [iw=weight]
ta childhunger A2_Sex [iw=weight]
ta social_grant A2_Sex [iw=weight]

*Community-level factors
ta dwellingtype A2_Sex [iw=weight]
ta A2_Sex A2_Sex [iw=weight]
ta mediaaccess A2_Sex [iw=weight]


*Frequency by sex
ta A2_Sex [iw=weight]
ta life_sati_5 [iw=weight]
ta life_sati_5 A2_Sex [iw=weight]
ta life_sati_5 sex [iw=weight]
ta groupedage sex [iw=weight]
ta sex [iw=weight]
ta highesteducation sex [iw=weight]
ta populationgroup sex [iw=weight]
ta income sex [iw=weight]
ta working sex [iw=weight]
ta medicalaid sex [iw=weight]
ta healthfacility sex [iw=weight]

*Household-level factors
ta hhmembers sex [iw=weight]
ta under18 sex [iw=weight]
ta childhunger sex [iw=weight]
ta social_grant sex [iw=weight]

*Community-level factors
ta dwellingtype sex [iw=weight]
ta A2_Sex sex [iw=weight]
ta mediaaccess sex [iw=weight]

*******************************************
table sex life_sati_5 A2_Sex [iw=weight]
table life_sati_5 A2_Sex [iw=weight]


keep Year Unique_Identifier munic ward  ea_code  munic_recode date WWeight life_sati_5 sex  groupedage  highesteducation  populationgroup income  working medicalaid  healthfacility  HHeadSex hhmembers  under18  childhunger  social_grant dwellingtype  mediaaccess municipal

save "C:\Users\28507592\OneDrive - Department of Premier Western Cape\Desktop\Final analysis for submission\Short final data\Final\2017_2018 F.dta"


save "C:\qols-v-2017-2018-v2\edited.dta", replace
