# Supplementary material for: “Gender dimensions of quality of life”: The determinants of life satisfaction among South Africans residing in the Gauteng province—Using a multilevel psychodemographic analysis of the GCRO’s quality of life survey (2009–2024)
Source: PLoS One. 2025 Sep 15;20(9):e0332626. doi: 10.1371/journal.pone.0332626 (PMC12435731; doi:10.1371/journal.pone.0332626)
Supplement: S1 File — (ZIP) [file pone.0332626.s001.zip › Do files as stata file/2024 Edited.do]

*Final 2024
clear
use "C:\qols-2023-2024-weights-v2 (Stata).dta"

numlabel, add
rename unique_id Unique_Identifier


*Migrants
ta q3_1_birth_prov_recode
keep if q3_1_birth_prov_recode<=2
ta q3_1_birth_prov_recode [iw=DOWNSCALE_MUN_PP_BENCHWGT]


*Individual factors
ta q14_2_age [iw=DOWNSCALE_MUN_PP_BENCHWGT]
recode q14_2_age (18/27=1 "18-27") (28/37=2 "28-37") (38/47=3 "38-47") (48/96=4 "48+"), gen (Grouped_Age)
ta Grouped_Age [iw=DOWNSCALE_MUN_PP_BENCHWGT]
ta a2_sex [iw=DOWNSCALE_MUN_PP_BENCHWGT]
ta q14_1_education_recode [iw=DOWNSCALE_MUN_PP_BENCHWGT]
replace q14_1_education_recode=. if q14_1_education_recode==6
recode q14_1_education_recode (1=1 "No_Edu") (2=2 "Primary") (3/4=3 "Secondary") (5=5 "Higher"), gen (Highest_Education)
ta Highest_Education [iw=DOWNSCALE_MUN_PP_BENCHWGT]
ta a1_pop_group [iw=DOWNSCALE_MUN_PP_BENCHWGT]
replace a1_pop_group=. if a1_pop_group==5
rename a1_pop_group Population_group
ta Population_group [iw=DOWNSCALE_MUN_PP_BENCHWGT]
ta q15_3_income [iw=DOWNSCALE_MUN_PP_BENCHWGT]
replace q15_3_income=. if q15_3_income>=18
recode q15_3_income (17=1 "no_inc") (1/6=2 "Low") (7/8=3 "Middle") (9/16=4 "High"), gen (Income)
ta Income [iw=DOWNSCALE_MUN_PP_BENCHWGT]
ta q10_2_working [iw=DOWNSCALE_MUN_PP_BENCHWGT]
recode q10_2_working (0=1) (1=2), gen (emplo)
ta q13_5_medical_aid [iw=DOWNSCALE_MUN_PP_BENCHWGT]
replace q13_5_medical_aid=. if q13_5_medical_aid==2
recode q13_5_medical_aid (0=1) (1=2), gen (medicalA)
ta q13_1_healthcare [iw=DOWNSCALE_MUN_PP_BENCHWGT]
replace q13_1_healthcare=. if q13_1_healthcare==6
recode q13_1_healthcare (1=1) (2=2) (3=3) (4/5=4), gen (Healthser)
ta Healthser

*Household-level factors
ta q14_5_people [iw=DOWNSCALE_MUN_PP_BENCHWGT]
recode q14_5_people (1=1 "One") (2=2 "Two") (3=3 "Three") (4/21=4 "Four_More"), gen (People_in_HH)
ta People_in_HH [iw=DOWNSCALE_MUN_PP_BENCHWGT]
ta q14_6_under18 [iw=DOWNSCALE_MUN_PP_BENCHWGT]
ta q6_5_feed_children [iw=DOWNSCALE_MUN_PP_BENCHWGT]
recode q6_5_feed_children (0=1) (1=2) (2=3), gen (hung)
ta q14_10_social_grant [iw=DOWNSCALE_MUN_PP_BENCHWGT]
recode q14_10_social_grant (0=1) (1=2), gen (grant) 

*Community-level factors
gen Media=.
replace Media= 1 if q6_3_2_cell==0 | q6_3_3_tv==0 | q6_3_4_computer==0 | q6_3_5_radio==0 | q6_3_6_dstv==0 | q6_3_7_fibre_based_internet==0
replace Media= 2 if q6_3_2_cell==1 | q6_3_3_tv==1 | q6_3_4_computer==1 | q6_3_5_radio==1 | q6_3_6_dstv==1 | q6_3_7_fibre_based_internet==1
recode Media (1=1 "No") (2=2 "Yes"), gen (Media_Access)
ta Media_Access [iw=DOWNSCALE_MUN_PP_BENCHWGT]
*q6_1_internet


*Residential status
ta a3_dwelling_type_recode [iw=DOWNSCALE_MUN_PP_BENCHWGT]
replace a3_dwelling_type_recode=. if a3_dwelling_type_recode==3


*Individual factors

ta a2_sex
ta q9_9_life
recode q9_9_life (4/5=0 "Suffering") (3=1 "Struggling") (1/2=2 "Thriving"), gen (LFST)
ta LFST
gen life_sati_5=LFST if a2_sex==1 | a2_sex==2
gen groupedage=Grouped_Age if a2_sex==1 | a2_sex==2
gen sex=a2_sex
gen highesteducation=Highest_Education if a2_sex==1 | a2_sex==2
gen populationgroup=Population_group if a2_sex==1 | a2_sex==2
gen income=Income if a2_sex==1 | a2_sex==2
gen working=emplo if a2_sex==1 | a2_sex==2
gen medicalaid=medicalA if a2_sex==1 | a2_sex==2
gen healthfacility=Healthser if a2_sex==1 | a2_sex==2

*Household-level factors
gen hhmembers=People_in_HH if a2_sex==1 | a2_sex==2
gen under18=q14_6_under18 if a2_sex==1 | a2_sex==2
gen childhunger=hung if a2_sex==1 | a2_sex==2
gen social_grant=grant if a2_sex==1 | a2_sex==2

*Community-level factors
gen dwellingtype=a3_dwelling_type_recode if a2_sex==1 | a2_sex==2
gen mediaaccess=Media_Access if a2_sex==1 | a2_sex==2
gen municipal = municipality_coded if a2_sex==1 | a2_sex==2


recode under18 (0=0 "0") (1=1 "1") (2=2 "2") (3=3 "3") (4/15=4 "4+"), gen (under18_rec)
ta under18_rec sex [iw=DOWNSCALE_MUN_PP_BENCHWGT]
recode sixtyplus (0=0 "0") (1=1 "1") (2=2 "2") (3=3 "3") (4/6=4 "4+"), gen (sixtyplus_rec)

gen Year=.
replace Year = 7 if missing(Year)


*Frequency by migration status
ta life_sati_5 sex [iw=DOWNSCALE_MUN_PP_BENCHWGT]
ta life_sati_5 sex if sex==1 | sex==2 [iw=DOWNSCALE_MUN_PP_BENCHWGT]
ta sex [iw=DOWNSCALE_MUN_PP_BENCHWGT]
ta groupedage sex [iw=DOWNSCALE_MUN_PP_BENCHWGT]
ta sex sex [iw=DOWNSCALE_MUN_PP_BENCHWGT]
ta highesteducation sex [iw=DOWNSCALE_MUN_PP_BENCHWGT]
ta populationgroup sex [iw=DOWNSCALE_MUN_PP_BENCHWGT]
ta income sex [iw=DOWNSCALE_MUN_PP_BENCHWGT]
ta working sex [iw=DOWNSCALE_MUN_PP_BENCHWGT]
ta medicalaid sex [iw=DOWNSCALE_MUN_PP_BENCHWGT]
ta healthfacility sex [iw=DOWNSCALE_MUN_PP_BENCHWGT]

*Household-level factors
ta hhmembers sex [iw=DOWNSCALE_MUN_PP_BENCHWGT]
ta under18 sex [iw=DOWNSCALE_MUN_PP_BENCHWGT]
ta childhunger sex [iw=DOWNSCALE_MUN_PP_BENCHWGT]
ta social_grant sex [iw=DOWNSCALE_MUN_PP_BENCHWGT]

*Community-level factors
ta dwellingtype sex [iw=DOWNSCALE_MUN_PP_BENCHWGT]
ta municipal sex [iw=DOWNSCALE_MUN_PP_BENCHWGT]
ta mediaaccess sex [iw=DOWNSCALE_MUN_PP_BENCHWGT]


keep Unique_Identifier interview_date municipal District_municipality ward_code ea_code HH_WEIGHT DOWNSCALE_MUN_PP_BENCHWGT life_sati_5 Migration_Status sex  groupedage  highesteducation  populationgroup income  working medicalaid  healthfacility  HHeadSex hhmembers  under18  childhunger  social_grant dwellingtype  mediaaccess


save "C:\qols-2023-2024-weights-v2 (Stata)\edited.dta", replace
