# Supplementary material for: “Gender dimensions of quality of life”: The determinants of life satisfaction among South Africans residing in the Gauteng province—Using a multilevel psychodemographic analysis of the GCRO’s quality of life survey (2009–2024)
Source: PLoS One. 2025 Sep 15;20(9):e0332626. doi: 10.1371/journal.pone.0332626 (PMC12435731; doi:10.1371/journal.pone.0332626)
Supplement: S1 File — (ZIP) [file pone.0332626.s001.zip › Do files as stata file/Do file with appended datasets 2009 to 2024 Final.do]

clear
use "C:\gcro-qlf-2009-v1.1-20011209-s12\edited.dta"
sort Unique_Identifier
append using "C:\GCRO 2011_28Feb12noGIS\editeddta"
sort Unique_Identifier
append using "C:\qol-iii-2013-2014-v1\edited.dta"
sort Unique_Identifier
append using "C:\qol-iv-2014-2015-v1\edited.dta"
sort Unique_Identifier
append using "C:\qols-v-2017-2018-v2\edited.dta", force
sort Unique_Identifier
append using "C:\qols-2020-2021-new-weights-v1\edited.dta"
sort Unique_Identifier
append using "C:\qols-2023-2024-weights-v2 (Stata)\edited.dta"


drop if life_sati_5==.
drop if groupedage==.
drop if sex==.
drop if highesteducation==.
drop if populationgroup==.
drop if income==.
drop if working==.
drop if medicalaid==.
drop if healthfacility==.
drop if dwellingtype==.
drop if HHeadSex==.
drop if hhmembers==.
drop if under18==.
drop if childhunger==.
drop if social_grant==.

recode year (1=1 "2009") (2=2 "2011") (3=3 "2013_2014") (4=4 "2015_2016") (5=5 "2017_2018") (6=6 "2020_2021") (7=7 "2023_2024"), gen (Year)
recode life_sati_5 (0=0 "Suffering") (1=1 "Struggling") (2=2 "Thriving"), gen (Life_Satisfaction)
recode sex (1=1 "Male") (2=2 "Female"), gen (Sex)
recode groupedage (1=1 "18to27") (2=2 "28to37") (3=3 "39to47") (4=4 "48andOlder"), gen (Age_Groups)
recode highesteducation (1=1 "No education") (2=2 "Primary") (3=3 "Secondary") (4=4 "Higher"), gen (Highest_education)
recode populationgroup (1=0) (2=1) (3=2) (4=3), gen (Populatio_group)
recode income (1=1 "No income") (2=2 "Low") (3=3 "Middle") (4=4 "High"), gen (Income)
recode working (1=1 "Not employed") (2=2 "Employed"), gen (Employment)
recode medicalaid (1=1 "No") (2=2 "Yes"), gen (Medical_Aid)
recode healthfacility (1=1 "Public") (2=2 "Private") (3=3 "Both_Public_Private") (4=4 "Traditional"), gen (Health_Facility)

*Household-level factors
recode hhmembers (1=1 "One") (2=2 "Two") (3=3 "Three") (4=4 "Four"), gen (Household_Members)
recode under18 (1=1 "NoneUnder18") (2=2 "One") (3=3 "Two") (4=4 "Three") (5=5 "FourandMore"), gen (Childer_under18)
recode childhunger (1=1 "No") (2=1 "Yes") (3=2 "NoChindrenInHH"), gen (Child_Hunger)
recode social_grant (1=1 "No") (2=2 "Yes"), gen (SocialGrant)

*Community-level factors
recode dwellingtype (1=1 "Formal") (2=2 "Informal"), gen (Dwelling_Type)
recode mediaaccess (1=1 "No") (2=2 "Yes"), gen (Media_Access)
recode municipal (1=1 "City of Ekurhuleni") (2=2 "City of Johannesburg") (3=3 "City of Tshwane") (4=4 "Emfuleni") (5=5 "Lesedi") (6=6 "Midvaal") (7=7 "Merafong") (8=8 "Mogale City") (9=9 "Rand West"), gen (Municipality_)


ta Year [iw=WWeight]
ta Year Sex [iw=WWeight]
ta Life_Satisfaction Year [iw=WWeight]
table Life_Satisfaction Sex Year [iw=WWeight]
ta Life_Satisfaction Sex [iw=WWeight]
ta Age_Groups Sex [iw=WWeight]
ta Highest_education Sex [iw=WWeight]
ta Populatio_group Sex [iw=WWeight]
ta Income Sex [iw=WWeight]
ta Employment Sex [iw=WWeight]
ta Medical_Aid Sex [iw=WWeight]
ta Health_Facility Sex [iw=WWeight]

*Household-level factors
ta Household_Members Sex [iw=WWeight]
ta Childer_under18 Sex [iw=WWeight]
ta Child_Hunger Sex [iw=WWeight]
ta SocialGrant Sex [iw=WWeight]

*Community-level factors
ta Dwelling_Type Sex [iw=WWeight]
ta Media_Access Sex [iw=WWeight]
ta Municipality_ Sex [iw=WWeight]


table Municipality_ Life_Satisfaction Sex [iw=WWeight]

****************************************************************************
****************************************************************************

*         For males
* Pearson’s Product Moment Correlation Coefficient
pwcorr Year Life_Satisfaction if Sex==1, sig star(.05) obs
pwcorr Age_Groups Life_Satisfaction if Sex==1, sig star(.05) obs
pwcorr Highest_education Life_Satisfaction if Sex==1, sig star(.05) obs
pwcorr Populatio_group Life_Satisfaction if Sex==1, sig star(.05) obs
pwcorr Income Life_Satisfaction if Sex==1, sig star(.05) obs
pwcorr Employment Life_Satisfaction if Sex==1, sig star(.05) obs
pwcorr Medical_Aid Life_Satisfaction if Sex==1, sig star(.05) obs
pwcorr Health_Facility Life_Satisfaction if Sex==1, sig star(.05) obs

pwcorr Household_Members Life_Satisfaction if Sex==1, sig star(.05) obs
pwcorr Childer_under18 Life_Satisfaction if Sex==1, sig star(.05) obs
pwcorr Child_Hunger Life_Satisfaction if Sex==1, sig star(.05) obs
pwcorr SocialGrant Life_Satisfaction if Sex==1, sig star(.05) obs

pwcorr Dwelling_Type Life_Satisfaction if Sex==1, sig star(.05) obs
pwcorr Media_Access Life_Satisfaction if Sex==1, sig star(.05) obs
pwcorr Municipality_ Life_Satisfaction if Sex==1, sig star(.05) obs


*         For females
* Pearson’s Product Moment Correlation Coefficient
pwcorr Year Life_Satisfaction if Sex==2, sig star(.05) obs
pwcorr Age_Groups Life_Satisfaction if Sex==2, sig star(.05) obs
pwcorr Highest_education Life_Satisfaction if Sex==2, sig star(.05) obs
pwcorr Populatio_group Life_Satisfaction if Sex==2, sig star(.05) obs
pwcorr Income Life_Satisfaction if Sex==2, sig star(.05) obs
pwcorr Employment Life_Satisfaction if Sex==2, sig star(.05) obs
pwcorr Medical_Aid Life_Satisfaction if Sex==2, sig star(.05) obs
pwcorr Health_Facility Life_Satisfaction if Sex==2, sig star(.05) obs

pwcorr Household_Members Life_Satisfaction if Sex==2, sig star(.05) obs
pwcorr Childer_under18 Life_Satisfaction if Sex==2, sig star(.05) obs
pwcorr Child_Hunger Life_Satisfaction if Sex==2, sig star(.05) obs
pwcorr SocialGrant Life_Satisfaction if Sex==2, sig star(.05) obs

pwcorr Dwelling_Type Life_Satisfaction if Sex==2, sig star(.05) obs
pwcorr Media_Access Life_Satisfaction if Sex==2, sig star(.05) obs
pwcorr Municipality_ Life_Satisfaction if Sex==2, sig star(.05) obs


*        Pathway analysis

*         For males

gsem (2.Highest_education -> 1.Life_Satisfaction, family(multinomial) link(logit)) (2.Highest_education -> 2.Life_Satisfaction, family(multinomial) link(logit)) ///
(2.Highest_education -> Year, family(gaussian) link(identity)) (3.Highest_education -> 1.Life_Satisfaction, family(multinomial) link(logit)) ///
(3.Highest_education -> 2.Life_Satisfaction, family(multinomial) link(logit)) (3.Highest_education -> Year, family(gaussian) link(identity)) ///
(4.Highest_education -> 1.Life_Satisfaction, family(multinomial) link(logit)) (4.Highest_education -> 2.Life_Satisfaction, family(multinomial) link(logit)) ///
(4.Highest_education -> Year, family(gaussian) link(identity)) ///
(Year -> 1.Life_Satisfaction, family(multinomial) link(logit)) (Year -> 2.Life_Satisfaction, family(multinomial) link(logit)) (Employment -> 1.Life_Satisfaction, family(multinomial) link(logit)) ///
(Employment -> 2.Life_Satisfaction, family(multinomial) link(logit)) (Employment -> Year, family(gaussian) link(identity)) (2.Income -> 1.Life_Satisfaction, family(multinomial) link(logit)) ///
(2.Income -> 2.Life_Satisfaction, family(multinomial) link(logit)) (2.Income -> Year, family(gaussian) link(identity)) (3.Income -> 1.Life_Satisfaction, family(multinomial) link(logit)) ///
(3.Income -> 2.Life_Satisfaction, family(multinomial) link(logit)) (3.Income -> Year, family(gaussian) link(identity)) (4.Income -> 1.Life_Satisfaction, family(multinomial) link(logit)) ///
(4.Income -> 2.Life_Satisfaction, family(multinomial) link(logit)) (4.Income -> Year, family(gaussian) link(identity)) if Sex==1 [pweight = WWeight], nocapslatent


*Indirect effects
*Indirect effects
nlcom _b[1.Life_Satisfaction: Year]* _b[Year: 2.Highest_education]
nlcom _b[2.Life_Satisfaction: Year]* _b[Year: 2.Highest_education]
nlcom _b[1.Life_Satisfaction: Year]* _b[Year: 3.Highest_education]
nlcom _b[2.Life_Satisfaction: Year]* _b[Year: 3.Highest_education]
nlcom _b[1.Life_Satisfaction: Year]* _b[Year: 4.Highest_education]
nlcom _b[2.Life_Satisfaction: Year]* _b[Year: 4.Highest_education]
nlcom _b[1.Life_Satisfaction: Year]* _b[Year: Employment]
nlcom _b[2.Life_Satisfaction: Year]* _b[Year: Employment]
nlcom _b[1.Life_Satisfaction: Year]* _b[Year: 2.Income]
nlcom _b[2.Life_Satisfaction: Year]* _b[Year: 2.Income]
nlcom _b[1.Life_Satisfaction: Year]* _b[Year: 3.Income]
nlcom _b[2.Life_Satisfaction: Year]* _b[Year: 3.Income]
nlcom _b[1.Life_Satisfaction: Year]* _b[Year: 4.Income]
nlcom _b[2.Life_Satisfaction: Year]* _b[Year: 4.Income]


*Direct effects
nlcom _b[1.Life_Satisfaction: 2.Highest_education]
nlcom _b[2.Life_Satisfaction: 2.Highest_education]
nlcom _b[1.Life_Satisfaction: 3.Highest_education]
nlcom _b[2.Life_Satisfaction: 3.Highest_education]
nlcom _b[1.Life_Satisfaction: 4.Highest_education]
nlcom _b[2.Life_Satisfaction: 4.Highest_education]
nlcom _b[1.Life_Satisfaction: Employment]
nlcom _b[2.Life_Satisfaction: Employment]
nlcom _b[1.Life_Satisfaction: 2.Income]
nlcom _b[2.Life_Satisfaction: 2.Income]
nlcom _b[1.Life_Satisfaction: 3.Income]
nlcom _b[2.Life_Satisfaction: 3.Income]
nlcom _b[1.Life_Satisfaction: 4.Income]
nlcom _b[2.Life_Satisfaction: 4.Income]


*Total effects
nlcom _b[1.Life_Satisfaction: 2.Highest_education] + _b[1.Life_Satisfaction: Year]* _b[Year: 2.Highest_education]
nlcom _b[2.Life_Satisfaction: 2.Highest_education] + _b[2.Life_Satisfaction: Year]* _b[Year: 2.Highest_education]
nlcom _b[1.Life_Satisfaction: 3.Highest_education] + _b[1.Life_Satisfaction: Year]* _b[Year: 3.Highest_education]
nlcom _b[2.Life_Satisfaction: 3.Highest_education] + _b[2.Life_Satisfaction: Year]* _b[Year: 3.Highest_education]
nlcom _b[1.Life_Satisfaction: 4.Highest_education] + _b[1.Life_Satisfaction: Year]* _b[Year: 4.Highest_education]
nlcom _b[2.Life_Satisfaction: 4.Highest_education] + _b[2.Life_Satisfaction: Year]* _b[Year: 4.Highest_education]
nlcom _b[1.Life_Satisfaction: Employment] + _b[1.Life_Satisfaction: Year]* _b[Year: Employment]
nlcom _b[2.Life_Satisfaction: Employment] + _b[2.Life_Satisfaction: Year]* _b[Year: Employment]
nlcom _b[1.Life_Satisfaction: 2.Income] + _b[1.Life_Satisfaction: Year]* _b[Year: 2.Income]
nlcom _b[2.Life_Satisfaction: 2.Income] + _b[2.Life_Satisfaction: Year]* _b[Year: 2.Income]
nlcom _b[1.Life_Satisfaction: 3.Income] + _b[1.Life_Satisfaction: Year]* _b[Year: 3.Income]
nlcom _b[2.Life_Satisfaction: 3.Income] + _b[2.Life_Satisfaction: Year]* _b[Year: 3.Income]
nlcom _b[1.Life_Satisfaction: 4.Income] + _b[1.Life_Satisfaction: Year]* _b[Year: 4.Income]
nlcom _b[2.Life_Satisfaction: 4.Income] + _b[2.Life_Satisfaction: Year]* _b[Year: 4.Income]

*           For females

gsem (2.Highest_education -> 1.Life_Satisfaction, family(multinomial) link(logit)) (2.Highest_education -> 2.Life_Satisfaction, family(multinomial) link(logit)) ///
(2.Highest_education -> Year, family(gaussian) link(identity)) (3.Highest_education -> 1.Life_Satisfaction, family(multinomial) link(logit)) ///
(3.Highest_education -> 2.Life_Satisfaction, family(multinomial) link(logit)) (3.Highest_education -> Year, family(gaussian) link(identity)) ///
(4.Highest_education -> 1.Life_Satisfaction, family(multinomial) link(logit)) (4.Highest_education -> 2.Life_Satisfaction, family(multinomial) link(logit)) ///
(4.Highest_education -> Year, family(gaussian) link(identity)) ///
(Year -> 1.Life_Satisfaction, family(multinomial) link(logit)) (Year -> 2.Life_Satisfaction, family(multinomial) link(logit)) (Employment -> 1.Life_Satisfaction, family(multinomial) link(logit)) ///
(Employment -> 2.Life_Satisfaction, family(multinomial) link(logit)) (Employment -> Year, family(gaussian) link(identity)) (2.Income -> 1.Life_Satisfaction, family(multinomial) link(logit)) ///
(2.Income -> 2.Life_Satisfaction, family(multinomial) link(logit)) (2.Income -> Year, family(gaussian) link(identity)) (3.Income -> 1.Life_Satisfaction, family(multinomial) link(logit)) ///
(3.Income -> 2.Life_Satisfaction, family(multinomial) link(logit)) (3.Income -> Year, family(gaussian) link(identity)) (4.Income -> 1.Life_Satisfaction, family(multinomial) link(logit)) ///
(4.Income -> 2.Life_Satisfaction, family(multinomial) link(logit)) (4.Income -> Year, family(gaussian) link(identity)) if Sex==2 [pweight = WWeight], nocapslatent


*Indirect effects
nlcom _b[1.Life_Satisfaction: Year]* _b[Year: 2.Highest_education]
nlcom _b[2.Life_Satisfaction: Year]* _b[Year: 2.Highest_education]
nlcom _b[1.Life_Satisfaction: Year]* _b[Year: 3.Highest_education]
nlcom _b[2.Life_Satisfaction: Year]* _b[Year: 3.Highest_education]
nlcom _b[1.Life_Satisfaction: Year]* _b[Year: 4.Highest_education]
nlcom _b[2.Life_Satisfaction: Year]* _b[Year: 4.Highest_education]
nlcom _b[1.Life_Satisfaction: Year]* _b[Year: Employment]
nlcom _b[2.Life_Satisfaction: Year]* _b[Year: Employment]
nlcom _b[1.Life_Satisfaction: Year]* _b[Year: 2.Income]
nlcom _b[2.Life_Satisfaction: Year]* _b[Year: 2.Income]
nlcom _b[1.Life_Satisfaction: Year]* _b[Year: 3.Income]
nlcom _b[2.Life_Satisfaction: Year]* _b[Year: 3.Income]
nlcom _b[1.Life_Satisfaction: Year]* _b[Year: 4.Income]
nlcom _b[2.Life_Satisfaction: Year]* _b[Year: 4.Income]


*Direct effects
nlcom _b[1.Life_Satisfaction: 2.Highest_education]
nlcom _b[2.Life_Satisfaction: 2.Highest_education]
nlcom _b[1.Life_Satisfaction: 3.Highest_education]
nlcom _b[2.Life_Satisfaction: 3.Highest_education]
nlcom _b[1.Life_Satisfaction: 4.Highest_education]
nlcom _b[2.Life_Satisfaction: 4.Highest_education]
nlcom _b[1.Life_Satisfaction: Employment]
nlcom _b[2.Life_Satisfaction: Employment]
nlcom _b[1.Life_Satisfaction: 2.Income]
nlcom _b[2.Life_Satisfaction: 2.Income]
nlcom _b[1.Life_Satisfaction: 3.Income]
nlcom _b[2.Life_Satisfaction: 3.Income]
nlcom _b[1.Life_Satisfaction: 4.Income]
nlcom _b[2.Life_Satisfaction: 4.Income]


*Total effects
nlcom _b[1.Life_Satisfaction: 2.Highest_education] + _b[1.Life_Satisfaction: Year]* _b[Year: 2.Highest_education]
nlcom _b[2.Life_Satisfaction: 2.Highest_education] + _b[2.Life_Satisfaction: Year]* _b[Year: 2.Highest_education]
nlcom _b[1.Life_Satisfaction: 3.Highest_education] + _b[1.Life_Satisfaction: Year]* _b[Year: 3.Highest_education]
nlcom _b[2.Life_Satisfaction: 3.Highest_education] + _b[2.Life_Satisfaction: Year]* _b[Year: 3.Highest_education]
nlcom _b[1.Life_Satisfaction: 4.Highest_education] + _b[1.Life_Satisfaction: Year]* _b[Year: 4.Highest_education]
nlcom _b[2.Life_Satisfaction: 4.Highest_education] + _b[2.Life_Satisfaction: Year]* _b[Year: 4.Highest_education]
nlcom _b[1.Life_Satisfaction: Employment] + _b[1.Life_Satisfaction: Year]* _b[Year: Employment]
nlcom _b[2.Life_Satisfaction: Employment] + _b[2.Life_Satisfaction: Year]* _b[Year: Employment]
nlcom _b[1.Life_Satisfaction: 2.Income] + _b[1.Life_Satisfaction: Year]* _b[Year: 2.Income]
nlcom _b[2.Life_Satisfaction: 2.Income] + _b[2.Life_Satisfaction: Year]* _b[Year: 2.Income]
nlcom _b[1.Life_Satisfaction: 3.Income] + _b[1.Life_Satisfaction: Year]* _b[Year: 3.Income]
nlcom _b[2.Life_Satisfaction: 3.Income] + _b[2.Life_Satisfaction: Year]* _b[Year: 3.Income]
nlcom _b[1.Life_Satisfaction: 4.Income] + _b[1.Life_Satisfaction: Year]* _b[Year: 4.Income]
nlcom _b[2.Life_Satisfaction: 4.Income] + _b[2.Life_Satisfaction: Year]* _b[Year: 4.Income]
